# Supplementary material for: Overcoming Opacity: The Role of Intraoperative OCT in Complex Corneal and Anterior Segment Surgery
Source: Bioengineering (Basel). 2025 Dec 25;13(1):15. doi: 10.3390/bioengineering13010015 (PMC12837490; doi:10.3390/bioengineering13010015)
Supplement: Supplementary file 1 [file bioengineering-13-00015-s001.zip]

Archive with 1 entries (1 files):
- bioengineering-4031545-supplementary.mp4
